# Supplementary material for: Clinical, Neuroimaging and Robotic Measures Predict Long-Term Proprioceptive Impairments following Stroke
Source: Brain Sci. 2023 Jun 15;13(6):953. doi: 10.3390/brainsci13060953 (PMC10296129; doi:10.3390/brainsci13060953)
Supplement: Supplementary file 1 [file brainsci-13-00953-s001.zip]

Archive with 1 entries (1 files):
- brainsci-2424213-supplementary.pdf
